# Supplementary material for: A workflow with R: Phylogenetic analyses and visualizations using mitochondrial cytochrome b gene sequences
Source: PLoS One. 2020 Dec 15;15(12):e0243927. doi: 10.1371/journal.pone.0243927 (PMC7737995; doi:10.1371/journal.pone.0243927)
Supplement: S2 Appendix — It is an example dataset as FASTA format sequences file. (FAS) [file pone.0243927.s002.fas]

>Kumluca_6
TTCCATATATTGGTCAATTTACTGTTGAATGAATTTGAGGAGGATTTTCAATCAATAATGATACATTAAATCGATTTTATTCATTTCATTTTATTTTACCATTTATTATTTTATTAATAGTATTTATACATTTAATAATTTTACACATTACAGGTTCTTCAAACCCTATCCATTCAAAAATAAATATTTATAAAATCAATTTCCATCCATATTTCACTATTAAAGATTTAATTACTATTATTTTTACATTTTCAATATTTATATTAATTAATTTACAATTACCTTTTATATTAGGAGATCCTGATAATTTTAAAATAGCAAATCCTATAATTACACCAATTCATATTAAACCTGAATGATACTTCTTATTTGC
>Kumluca_7
TTCCATATATTGGTCAATTTACTGTTGAATGAATTTGAGGAGGATTTTCAATCAATAATGATACATTAAATCGATTTTATTCATTTCATTTTATTTTACCATTTATTATTTTATTAATAGTATTTATACATTTAATAATTTTACACATTACAGGTTCTTCAAACCCTATCCATTCAAAAATAAATATTTATAAAATCAATTTCCATCCATATTTCACTATTAAAGATTTAATTACTATTATTTTTACATTTTCAATATTTATATTAATTAATTTACAATTACCTTTTATATTAGGAGATCCTGATAATTTTAAAATAGCAAATCCTATAATTACACCAATTCATATTAAACCTGAATGATACTTCTTATTTGC
>Kumluca_5
TTCCATATATTGGTCAATTTACTGTTGAATGAATTTGAGGAGGATTTTCAATCAATAATGATACATTAAATCGATTTTATTCATTTCATTTTATTTTACCATTTATTATTTTATTAATAGTATTTATACATTTAATAATTTTACACATTACAGGTTCTTCAAACCCTATCCATTCAAAAATAAATATTTATAAAATCAATTTCCATCCATATTTCACTATTAAAGATTTAATTACTATTATTTTTACATTTTCAATATTTATATTAATTAATTTACAATTACCTTTTATATTAGGAGATCCTGATAATTTTAAAATAGCAAATCCTATAATTACACCAATTCATATTAAACCTGAATGATACTTCTTATTTGC
>Kumluca_3
TTCCATATATTGGTCAATTTACTGTTGAATGAATTTGAGGAGGATTTTCAATCAATAATGATACATTAAATCGATTTTATTCATTTCATTTTATTTTACCATTTATTATTTTATTAATAGTATTTATACATTTAATAATTTTACACATTACAGGTTCTTCAAACCCTATCCATTCAAAAATAAATATTTATAAAATCAATTTCCATCCATATTTCACTATTAAAGATTTAATTACTATTATTTTTACATTTTCAATATTTATATTAATTAATTTACAATTACCTTTTATATTAGGAGATCCTGATAATTTTAAAATAGCAAATCCTATAATTACACCAATTCATATTAAACCTGAATGATACTTCTTATTTGC
>Kumluca_28
TTCCATATATTGGTCAATTTACTGTTGAATGAATTTGAGGAGGATTTTCAATCAATAATGATACATTAAATCGATTTTATTCATTTCATTTTATTTTACCATTTATTATTTTATTAATAGTATTTATACATTTAATAATTTTACACATTACAGGTTCTTCAAACCCTATCCATTCAAAAATAAATATTTATAAAATCAATTTCCATCCATATTTCACTATTAAAGATTTAATTACTATTATTTTTACATTTTCAATATTTATATTAATTAATTTACAATTACCTTTTATATTAGGAGATCCTGATAATTTTAAAATAGCAAATCCTATAATTACACCAATTCATATTAAACCTGAATGATACTTCTTATTTGC
>Kumluca_27
TTCCATATATTGGTCAATTTACTGTTGAATGAATTTGAGGAGGATTTTCAATCAATAATGATACATTAAATCGATTTTATTCATTTCATTTTATTTTACCATTTATTATTTTATTAATAGTATTTATACATTTAATAATTTTACACATTACAGGTTCTTCAAACCCTATCCATTCAAAAATAAATATTTATAAAATCAATTTCCATCCATATTTCACTATTAAAGATTTAATTACTATTATTTTTACATTTTCAATATTTATATTAATTAATTTACAATTACCTTTTATATTAGGAGATCCTGATAATTTTAAAATAGCAAATCCTATAATTACACCAATTCATATTAAACCTGAATGATACTTCTTATTTGC
>Kumluca_26
TTCCATATATTGGTCAATTTACTGTTGAATGAATTTGAGGAGGATTTTCAATCAATAATGATACATTAAATCGATTTTATTCATTTCATTTTATTTTACCATTTATTATTTTATTAATAGTATTTATACATTTAATAATTTTACACATTACAGGTTCTTCAAACCCTATCCATTCAAAAATAAATATTTATAAAATCAATTTCCATCCATATTTCACTATTAAAGATTTAATTACTATTATTTTTACATTTTCAATATTTATATTAATTAATTTACAATTACCTTTTATATTAGGAGATCCTGATAATTTTAAAATAGCAAATCCTATAATTACACCAATTCATATTAAACCTGAATGATACTTCTTATTTGC
>Kumluca_25
TTCCATATATTGGTCAATTTACTGTTGAATGAATTTGAGGAGGATTTTCAATCAATAATGATACATTAAATCGATTTTATTCATTTCATTTTATTTTACCATTTATTATTTTATTAATAGTATTTATACATTTAATAATTTTACACATTACAGGTTCTTCAAACCCTATCCATTCAAAAATAAATATTTATAAAATCAATTTCCATCCATATTTCACTATTAAAGATTTAATTACTATTATTTTTACATTTTCAATATTTATATTAATTAATTTACAATTACCTTTTATATTAGGAGATCCTGATAATTTTAAAATAGCAAATCCTATAATTACACCAATTCATATTAAACCTGAATGATACTTCTTATTTGC
>Kumluca_24
TTCCATATATTGGTCAATTTACTGTTGAATGAATTTGAGGAGGATTTTCAATCAATAATGATACATTAAATCGATTTTATTCATTTCATTTTATTTTACCATTTATTATTTTATTAATAGTATTTATACATTTAATAATTTTACACATTACAGGTTCTTCAAACCCTATCCATTCAAAAATAAATATTTATAAAATCAATTTCCATCCATATTTCACTATTAAAGATTTAATTACTATTATTTTTACATTTTCAATATTTATATTAATTAATTTACAATTACCTTTTATATTAGGAGATCCTGATAATTTTAAAATAGCAAATCCTATAATTACACCAATTCATATTAAACCTGAATGATACTTCTTATTTGC
>Kumluca_23
TTCCATATATTGGTCAATTTACTGTTGAATGAATTTGAGGAGGATTTTCAATCAATAATGATACATTAAATCGATTTTATTCATTTCATTTTATTTTACCATTTATTATTTTATTAATAGTATTTATACATTTAATAATTTTACACATTACAGGTTCTTCAAACCCTATCCATTCAAAAATAAATATTTATAAAATCAATTTCCATCCATATTTCACTATTAAAGATTTAATTACTATTATTTTTACATTTTCAATATTTATATTAATTAATTTACAATTACCTTTTATATTAGGAGATCCTGATAATTTTAAAATAGCAAATCCTATAATTACACCAATTCATATTAAACCTGAATGATACTTCTTATTTGC
>Kumluca_2
TTCCATATATTGGTCAATTTACTGTTGAATGAATTTGAGGAGGATTTTCAATCAATAATGATACATTAAATCGATTTTATTCATTTCATTTTATTTTACCATTTATTATTTTATTAATAGTATTTATACATTTAATAATTTTACACATTACAGGTTCTTCAAACCCTATCCATTCAAAAATAAATATTTATAAAATCAATTTCCATCCATATTTCACTATTAAAGATTTAATTACTATTATTTTTACATTTTCAATATTTATATTAATTAATTTACAATTACCTTTTATATTAGGAGATCCTGATAATTTTAAAATAGCAAATCCTATAATTACACCAATTCATATTAAACCTGAATGATACTTCTTATTTGC
>Kumluca_1
TTCCATATATTGGTCAATTTACTGTTGAATGAATTTGAGGAGGATTTTCAATCAATAATGATACATTAAATCGATTTTATTCATTTCATTTTATTTTACCATTTATTATTTTATTAATAGTATTTATACATTTAATAATTTTACACATTACAGGTTCTTCAAACCCTATCCATTCAAAAATAAATATTTATAAAATCAATTTCCATCCATATTTCACTATTAAAGATTTAATTACTATTATTTTTACATTTTCAATATTTATATTAATTAATTTACAATTACCTTTTATATTAGGAGATCCTGATAATTTTAAAATAGCAAATCCTATAATTACACCAATTCATATTAAACCTGAATGATACTTCTTATTTGC
>Geyikbayir_5
TTCCATATATTGGTCAATTTACTGTTGAATGAATTTGAGGAGGATTTTCAATCAATAATGATACATTAAATCGATTTTATTCATTTCATTTTATTTTACCATTTATTATTTTATTAATAGTATTTATACATTTAATAATTTTACACATTACAGGTTCTTCAAACCCTATCCATTCAAAAATAAATATTTATAAAATCAATTTCCATCCATATTTCACTATTAAAGATTTAATTACTATTATTTTTACATTTTCAATATTTATATTAATTAATTTACAATTACCTTTTATATTAGGAGATCCTGATAATTTTAAAATAGCAAATCCTATAATTACACCAATTCATATTAAACCTGAATGATACTTCTTATTTGC
>Geyikbayir_3
TTCCATATATTGGTCAATTTACTGTTGAATGAATTTGAGGAGGATTTTCAATCAATAATGATACATTAAATCGATTTTATTCATTTCATTTTATTTTACCATTTATTATTTTATTAATAGTATTTATACATTTAATAATTTTACACATTACAGGTTCTTCAAACCCTATCCATTCAAAAATAAATATTTATAAAATCAATTTCCATCCATATTTCACTATTAAAGATTTAATTACTATTATTTTTACATTTTCAATATTTATATTAATTAATTTACAATTACCTTTTATATTAGGAGATCCTGATAATTTTAAAATAGCAAATCCTATAATTACACCAATTCATATTAAACCTGAATGATACTTCTTATTTGC
>Geyikbayir_27
TTCCATATATTGGTCAATTTACTGTTGAATGAATTTGAGGAGGATTTTCAATCAATAATGATACATTAAATCGATTTTATTCATTTCATTTTATTTTACCATTTATTATTTTATTAATAGTATTTATACATTTAATAATTTTACACATTACAGGTTCTTCAAACCCTATCCATTCAAAAATAAATATTTATAAAATCAATTTCCATCCATATTTCACTATTAAAGATTTAATTACTATTATTTTTACATTTTCAATATTTATATTAATTAATTTACAATTACCTTTTATATTAGGAGATCCTGATAATTTTAAAATAGCAAATCCTATAATTACACCAATTCATATTAAACCTGAATGATACTTCTTATTTGC
>Geyikbayir_25
TTCCATATATTGGTCAATTTACTGTTGAATGAATTTGAGGAGGATTTTCAATCAATAATGATACATTAAATCGATTTTATTCATTTCATTTTATTTTACCATTTATTATTTTATTAATAGTATTTATACATTTAATAATTTTACACATTACAGGTTCTTCAAACCCTATCCATTCAAAAATAAATATTTATAAAATCAATTTCCATCCATATTTCACTATTAAAGATTTAATTACTATTATTTTTACATTTTCAATATTTATATTAATTAATTTACAATTACCTTTTATATTAGGAGATCCTGATAATTTTAAAATAGCAAATCCTATAATTACACCAATTCATATTAAACCTGAATGATACTTCTTATTTGC
>Geyikbayir_21
TTCCATATATTGGTCAATTTACTGTTGAATGAATTTGAGGAGGATTTTCAATCAATAATGATACATTAAATCGATTTTATTCATTTCATTTTATTTTACCATTTATTATTTTATTAATAGTATTTATACATTTAATAATTTTACACATTACAGGTTCTTCAAACCCTATCCATTCAAAAATAAATATTTATAAAATCAATTTCCATCCATATTTCACTATTAAAGATTTAATTACTATTATTTTTACATTTTCAATATTTATATTAATTAATTTACAATTACCTTTTATATTAGGAGATCCTGATAATTTTAAAATAGCAAATCCTATAATTACACCAATTCATATTAAACCTGAATGATACTTCTTATTTGC
>Geyikbayir_1
TTCCATATATTGGTCAATTTACTGTTGAATGAATTTGAGGAGGATTTTCAATCAATAATGATACATTAAATCGATTTTATTCATTTCATTTTATTTTACCATTTATTATTTTATTAATAGTATTTATACATTTAATAATTTTACACATTACAGGTTCTTCAAACCCTATCCATTCAAAAATAAATATTTATAAAATCAATTTCCATCCATATTTCACTATTAAAGATTTAATTACTATTATTTTTACATTTTCAATATTTATATTAATTAATTTACAATTACCTTTTATATTAGGAGATCCTGATAATTTTAAAATAGCAAATCCTATAATTACACCAATTCATATTAAACCTGAATGATACTTCTTATTTGC
>Firm 3
TTCCATATATTGGTCAATTTACTGTTGAATGAATTTGAGGAGGATTTTCAATCAATAATGATACATTAAATCGATTTTATTCATTTCATTTTATTTTACCATTTATTATTTTATTAATAGTATTTATACATTTAATAATTTTACACATTACAGGTTCTTCAAACCCTATCCATTCAAAAATAAATATTTATAAAATCAATTTCCATCCATATTTCACTATTAAAGATTTAATTACTATTATTTTTACATTTTCAATATTTATATTAATTAATTTACAATTACCTTTTATATTAGGAGATCCTGATAATTTTAAAATAGCAAATCCTATAATTACACCAATTCATATTAAACCTGAATGATACTTCTTATTTGC
>Firm 145
TTCCATATATTGGTCAATTTACTGTTGAATGAATTTGAGGAGGATTTTCAATCAATAATGATACATTAAATCGATTTTATTCATTTCATTTTATTTTACCATTTATTATTTTATTAATAGTATTTATACATTTAATAATTTTACACATTACAGGTTCTTCAAACCCTATCCATTCAAAAATAAATATTTATAAAATCAATTTCCATCCATATTTCACTATTAAAGATTTAATTACTATTATTTTTACATTTTCAATATTTATATTAATTAATTTACAATTACCTTTTATATTAGGAGATCCTGATAATTTTAAAATAGCAAATCCTATAATTACACCAATTCATATTAAACCTGAATGATACTTCTTATTTGC
>Firm_146
TTCCATATATTGGTCAATTTACTGTTGAATGAATTTGAGGAGGATTTTCAATCAATAATGATACATTAAATCGATTTTATTCATTTCATTTTATTTTACCATTTATTATTTTATTAATAGTATTTATACATTTAATAATTTTACACATTACAGGTTCTTCAAACCCTATCCATTCAAAAATAAATATTTATAAAATCAATTTCCATCCATATTTCACTATTAAAGATTTAATTACTATTATTTTTACATTTTCAATATTTATATTAATTAATTTACAATTACCTTTTATATTAGGAGATCCTGATAATTTTAAAATAGCAAATCCTATAATTACACCAATTCATATTAAACCTGAATGATACTTCTTATTTGC
>Firm_1
TTCCATATATTGGTCAATTTACTGTTGAATGAATTTGAGGAGGATTTTCAATCAATAATGATACATTAAATCGATTTTATTCATTTCATTTTATTTTACCATTTATTATTTTATTAATAGTATTTATACATTTAATAATTTTACACATTACAGGTTCTTCAAACCCTATCCATTCAAAAATAAATATTTATAAAATCAATTTCCATCCATATTTCACTATTAAAGATTTAATTACTATTATTTTTACATTTTCAATATTTATATTAATTAATTTACAATTACCTTTTATATTAGGAGATCCTGATAATTTTAAAATAGCAAATCCTATAATTACACCAATTCATATTAAACCTGAATGATACTTCTTATTTGC
>Phaselis_5
TTCCATATATTGGTCAATTTACTGTTGAATGAATTTGAGGAGGATTTTCAATCAATAATGATACATTAAATCGATTTTATTCATTTCATTTTATTTTACCATTTATTATTTTATTAATAGTATTTATACATTTAATAATTTTACACATTACAGGTTCTTCAAACCCTATCCATTCAAAAATAAATATTTATAAAATCAATTTCCATCCATATTTCACTATTAAAGATTTAATTACTATTATTTTTACATTTTCAATATTTATATTAATTAATTTACAATTACCTTTTATATTAGGAGATCCTGATAATTTTAAAATAGCAAATCCTATAATTACACCAATTCATATTAAACCTGAATGATACTTCTTATTTGC
>Phaselis_3
TTCCATATATTGGTCAATTTACTGTTGAATGAATTTGAGGAGGATTTTCAATCAATAATGATACATTAAATCGATTTTATTCATTTCATTTTATTTTACCATTTATTATTTTATTAATAGTATTTATACATTTAATAATTTTACACATTACAGGTTCTTCAAACCCTATCCATTCAAAAATAAATATTTATAAAATCAATTTCCATCCATATTTCACTATTAAAGATTTAATTACTATTATTTTTACATTTTCAATATTTATATTAATTAATTTACAATTACCTTTTATATTAGGAGATCCTGATAATTTTAAAATAGCAAATCCTATAATTACACCAATTCATATTAAACCTGAATGATACTTCTTATTTGC
>Phaselis_29
TTCCATATATTGGTCAATTTACTGTTGAATGAATTTGAGGAGGATTTTCAATCAATAATGATACATTAAATCGATTTTATTCATTTCATTTTATTTTACCATTTATTATTTTATTAATAGTATTTATACATTTAATAATTTTACACATTACAGGTTCTTCAAACCCTATCCATTCAAAAATAAATATTTATAAAATCAATTTCCATCCATATTTCACTATTAAAGATTTAATTACTATTATTTTTACATTTTCAATATTTATATTAATTAATTTACAATTACCTTTTATATTAGGAGATCCTGATAATTTTAAAATAGCAAATCCTATAATTACACCAATTCATATTAAACCTGAATGATACTTCTTATTTGC
>Phaselis_27
TTCCATATATTGGTCAATTTACTGTTGAATGAATTTGAGGAGGATTTTCAATCAATAATGATACATTAAATCGATTTTATTCATTTCATTTTATTTTACCATTTATTATTTTATTAATAGTATTTATACATTTAATAATTTTACACATTACAGGTTCTTCAAACCCTATCCATTCAAAAATAAATATTTATAAAATCAATTTCCATCCATATTTCACTATTAAAGATTTAATTACTATTATTTTTACATTTTCAATATTTATATTAATTAATTTACAATTACCTTTTATATTAGGAGATCCTGATAATTTTAAAATAGCAAATCCTATAATTACACCAATTCATATTAAACCTGAATGATACTTCTTATTTGC
>Phaselis_25
TTCCATATATTGGTCAATTTACTGTTGAATGAATTTGAGGAGGATTTTCAATCAATAATGATACATTAAATCGATTTTATTCATTTCATTTTATTTTACCATTTATTATTTTATTAATAGTATTTATACATTTAATAATTTTACACATTACAGGTTCTTCAAACCCTATCCATTCAAAAATAAATATTTATAAAATCAATTTCCATCCATATTTCACTATTAAAGATTTAATTACTATTATTTTTACATTTTCAATATTTATATTAATTAATTTACAATTACCTTTTATATTAGGAGATCCTGATAATTTTAAAATAGCAAATCCTATAATTACACCAATTCATATTAAACCTGAATGATACTTCTTATTTGC
>Phaselis_23
TTCCATATATTGGTCAATTTACTGTTGAATGAATTTGAGGAGGATTTTCAATCAATAATGATACATTAAATCGATTTTATTCATTTCATTTTATTTTACCATTTATTATTTTATTAATAGTATTTATACATTTAATAATTTTACACATTACAGGTTCTTCAAACCCTATCCATTCAAAAATAAATATTTATAAAATCAATTTCCATCCATATTTCACTATTAAAGATTTAATTACTATTATTTTTACATTTTCAATATTTATATTAATTAATTTACAATTACCTTTTATATTAGGAGATCCTGATAATTTTAAAATAGCAAATCCTATAATTACACCAATTCATATTAAACCTGAATGATACTTCTTATTTGC
>Phaselis_1
TTCCATATATTGGTCAATTTACTGTTGAATGAATTTGAGGAGGATTTTCAATCAATAATGATACATTAAATCGATTTTATTCATTTCATTTTATTTTACCATTTATTATTTTATTAATAGTATTTATACATTTAATAATTTTACACATTACAGGTTCTTCAAACCCTATCCATTCAAAAATAAATATTTATAAAATCAATTTCCATCCATATTTCACTATTAAAGATTTAATTACTATTATTTTTACATTTTCAATATTTATATTAATTAATTTACAATTACCTTTTATATTAGGAGATCCTGATAATTTTAAAATAGCAAATCCTATAATTACACCAATTCATATTAAACCTGAATGATACTTCTTATTTGC
>Demre_6
TTCCATATATTGGTCAATTTACTGTTGAATGAATTTGAGGAGGATTTTCAATCAATAATGATACATTAAATCGATTTTATTCATTTCATTTTATTTTACCATTTATTATTTTATTAATAGTATTTATACATTTAATAATTTTACACATTACAGGTTCTTCAAACCCTATCCATTCAAAAATAAATATTTATAAAATCAATTTCCATCCATATTTCACTATTAAAGATTTAATTACTATTATTTTTACATTTTCAATATTTATATTAATTAATTTACAATTACCTTTTATATTAGGAGATCCTGATAATTTTAAAATAGCAAATCCTATAATTACACCAATTCATATTAAACCTGAATGATACTTCTTATTTGC
>Demre_5
TTCCATATATTGGTCAATTTACTGTTGAATGAATTTGAGGAGGATTTTCAATCAATAATGATACATTAAATCGATTTTATTCATTTCATTTTATTTTACCATTTATTATTTTATTAATAGTATTTATACATTTAATAATTTTACACATTACAGGTTCTTCAAACCCTATCCATTCAAAAATAAATATTTATAAAATCAATTTCCATCCATATTTCACTATTAAAGATTTAATTACTATTATTTTTACATTTTCAATATTTATATTAATTAATTTACAATTACCTTTTATATTAGGAGATCCTGATAATTTTAAAATAGCAAATCCTATAATTACACCAATTCATATTAAACCTGAATGATACTTCTTATTTGC
>Demre_4
TTCCATATATTGGTCAATTTACTGTTGAATGAATTTGAGGAGGATTTTCAATCAATAATGATACATTAAATCGATTTTATTCATTTCATTTTATTTTACCATTTATTATTTTATTAATAGTATTTATACATTTAATAATTTTACACATTACAGGTTCTTCAAACCCTATCCATTCAAAAATAAATATTTATAAAATCAATTTCCATCCATATTTCACTATTAAAGATTTAATTACTATTATTTTTACATTTTCAATATTTATATTAATTAATTTACAATTACCTTTTATATTAGGAGATCCTGATAATTTTAAAATAGCAAATCCTATAATTACACCAATTCATATTAAACCTGAATGATACTTCTTATTTGC
>Demre_3
TTCCATATATTGGTCAATTTACTGTTGAATGAATTTGAGGAGGATTTTCAATCAATAATGATACATTAAATCGATTTTATTCATTTCATTTTATTTTACCATTTATTATTTTATTAATAGTATTTATACATTTAATAATTTTACACATTACAGGTTCTTCAAACCCTATCCATTCAAAAATAAATATTTATAAAATCAATTTCCATCCATATTTCACTATTAAAGATTTAATTACTATTATTTTTACATTTTCAATATTTATATTAATTAATTTACAATTACCTTTTATATTAGGAGATCCTGATAATTTTAAAATAGCAAATCCTATAATTACACCAATTCATATTAAACCTGAATGATACTTCTTATTTGC
>Demre_22
TTCCATATATTGGTCAATTTACTGTTGAATGAATTTGAGGAGGATTTTCAATCAATAATGATACATTAAATCGATTTTATTCATTTCATTTTATTTTACCATTTATTATTTTATTAATAGTATTTATACATTTAATAATTTTACACATTACAGGTTCTTCAAACCCTATCCATTCAAAAATAAATATTTATAAAATCAATTTCCATCCATATTTCACTATTAAAGATTTAATTACTATTATTTTTACATTTTCAATATTTATATTAATTAATTTACAATTACCTTTTATATTAGGAGATCCTGATAATTTTAAAATAGCAAATCCTATAATTACACCAATTCATATTAAACCTGAATGATACTTCTTATTTGC
>Demre_21
TTCCATATATTGGTCAATTTACTGTTGAATGAATTTGAGGAGGATTTTCAATCAATAATGATACATTAAATCGATTTTATTCATTTCATTTTATTTTACCATTTATTATTTTATTAATAGTATTTATACATTTAATAATTTTACACATTACAGGTTCTTCAAACCCTATCCATTCAAAAATAAATATTTATAAAATCAATTTCCATCCATATTTCACTATTAAAGATTTAATTACTATTATTTTTACATTTTCAATATTTATATTAATTAATTTACAATTACCTTTTATATTAGGAGATCCTGATAATTTTAAAATAGCAAATCCTATAATTACACCAATTCATATTAAACCTGAATGATACTTCTTATTTGC
>Demre_20
TTCCATATATTGGTCAATTTACTGTTGAATGAATTTGAGGAGGATTTTCAATCAATAATGATACATTAAATCGATTTTATTCATTTCATTTTATTTTACCATTTATTATTTTATTAATAGTATTTATACATTTAATAATTTTACACATTACAGGTTCTTCAAACCCTATCCATTCAAAAATAAATATTTATAAAATCAATTTCCATCCATATTTCACTATTAAAGATTTAATTACTATTATTTTTACATTTTCAATATTTATATTAATTAATTTACAATTACCTTTTATATTAGGAGATCCTGATAATTTTAAAATAGCAAATCCTATAATTACACCAATTCATATTAAACCTGAATGATACTTCTTATTTGC
>Demre_2
TTCCATATATTGGTCAATTTACTGTTGAATGAATTTGAGGAGGATTTTCAATCAATAATGATACATTAAATCGATTTTATTCATTTCATTTTATTTTACCATTTATTATTTTATTAATAGTATTTATACATTTAATAATTTTACACATTACAGGTTCTTCAAACCCTATCCATTCAAAAATAAATATTTATAAAATCAATTTCCATCCATATTTCACTATTAAAGATTTAATTACTATTATTTTTACATTTTCAATATTTATATTAATTAATTTACAATTACCTTTTATATTAGGAGATCCTGATAATTTTAAAATAGCAAATCCTATAATTACACCAATTCATATTAAACCTGAATGATACTTCTTATTTGC
>Demre_19
TTCCATATATTGGTCAATTTACTGTTGAATGAATTTGAGGAGGATTTTCAATCAATAATGATACATTAAATCGATTTTATTCATTTCATTTTATTTTACCATTTATTATTTTATTAATAGTATTTATACATTTAATAATTTTACACATTACAGGTTCTTCAAACCCTATCCATTCAAAAATAAATATTTATAAAATCAATTTCCATCCATATTTCACTATTAAAGATTTAATTACTATTATTTTTACATTTTCAATATTTATATTAATTAATTTACAATTACCTTTTATATTAGGAGATCCTGATAATTTTAAAATAGCAAATCCTATAATTACACCAATTCATATTAAACCTGAATGATACTTCTTATTTGC
>Demre_18
TTCCATATATTGGTCAATTTACTGTTGAATGAATTTGAGGAGGATTTTCAATCAATAATGATACATTAAATCGATTTTATTCATTTCATTTTATTTTACCATTTATTATTTTATTAATAGTATTTATACATTTAATAATTTTACACATTACAGGTTCTTCAAACCCTATCCATTCAAAAATAAATATTTATAAAATCAATTTCCATCCATATTTCACTATTAAAGATTTAATTACTATTATTTTTACATTTTCAATATTTATATTAATTAATTTACAATTACCTTTTATATTAGGAGATCCTGATAATTTTAAAATAGCAAATCCTATAATTACACCAATTCATATTAAACCTGAATGATACTTCTTATTTGC
>Demre_17
TTCCATATATTGGTCAATTTACTGTTGAATGAATTTGAGGAGGATTTTCAATCAATAATGATACATTAAATCGATTTTATTCATTTCATTTTATTTTACCATTTATTATTTTATTAATAGTATTTATACATTTAATAATTTTACACATTACAGGTTCTTCAAACCCTATCCATTCAAAAATAAATATTTATAAAATCAATTTCCATCCATATTTCACTATTAAAGATTTAATTACTATTATTTTTACATTTTCAATATTTATATTAATTAATTTACAATTACCTTTTATATTAGGAGATCCTGATAATTTTAAAATAGCAAATCCTATAATTACACCAATTCATATTAAACCTGAATGATACTTCTTATTTGC
>Demre_16
TTCCATATATTGGTCAATTTACTGTTGAATGAATTTGAGGAGGATTTTCAATCAATAATGATACATTAAATCGATTTTATTCATTTCATTTTATTTTACCATTTATTATTTTATTAATAGTATTTATACATTTAATAATTTTACACATTACAGGTTCTTCAAACCCTATCCATTCAAAAATAAATATTTATAAAATCAATTTCCATCCATATTTCACTATTAAAGATTTAATTACTATTATTTTTACATTTTCAATATTTATATTAATTAATTTACAATTACCTTTTATATTAGGAGATCCTGATAATTTTAAAATAGCAAATCCTATAATTACACCAATTCATATTAAACCTGAATGATACTTCTTATTTGC
>Demre_1
TTCCATATATTGGTCAATTTACTGTTGAATGAATTTGAGGAGGATTTTCAATCAATAATGATACATTAAATCGATTTTATTCATTTCATTTTATTTTACCATTTATTATTTTATTAATAGTATTTATACATTTAATAATTTTACACATTACAGGTTCTTCAAACCCTATCCATTCAAAAATAAATATTTATAAAATCAATTTCCATCCATATTTCACTATTAAAGATTTAATTACTATTATTTTTACATTTTCAATATTTATATTAATTAATTTACAATTACCTTTTATATTAGGAGATCCTGATAATTTTAAAATAGCAAATCCTATAATTACACCAATTCATATTAAACCTGAATGATACTTCTTATTTGC
>Bayatbadem_5
TTCCATATATTGGTCAATTTACTGTTGAATGAATTTGAGGAGGATTTTCAATCAATAATGATACATTAAATCGATTTTATTCATTTCATTTTATTTTACCATTTATTATTTTATTAATAGTATTTATACATTTAATAATTTTACACATTACAGGTTCTTCAAACCCTATCCATTCAAAAATAAATATTTATAAAATCAATTTCCATCCATATTTCACTATTAAAGATTTAATTACTATTATTTTTACATTTTCAATATTTATATTAATTAATTTACAATTACCTTTTATATTAGGAGATCCTGATAATTTTAAAATAGCAAATCCTATAATTACACCAATTCATATTAAACCTGAATGATACTTCTTATTTGC
>Bayatbadem_3
TTCCATATATTGGTCAATTTACTGTTGAATGAATTTGAGGAGGATTTTCAATCAATAATGATACATTAAATCGATTTTATTCATTTCATTTTATTTTACCATTTATTATTTTATTAATAGTATTTATACATTTAATAATTTTACACATTACAGGTTCTTCAAACCCTATCCATTCAAAAATAAATATTTATAAAATCAATTTCCATCCATATTTCACTATTAAAGATTTAATTACTATTATTTTTACATTTTCAATATTTATATTAATTAATTTACAATTACCTTTTATATTAGGAGATCCTGATAATTTTAAAATAGCAAATCCTATAATTACACCAATTCATATTAAACCTGAATGATACTTCTTATTTGC
>Bayatbadem_27
TTCCATATATTGGTCAATTTACTGTTGAATGAATTTGAGGAGGATTTTCAATCAATAATGATACATTAAATCGATTTTATTCATTTCATTTTATTTTACCATTTATTATTTTATTAATAGTATTTATACATTTAATAATTTTACACATTACAGGTTCTTCAAACCCTATCCATTCAAAAATAAATATTTATAAAATCAATTTCCATCCATATTTCACTATTAAAGATTTAATTACTATTATTTTTACATTTTCAATATTTATATTAATTAATTTACAATTACCTTTTATATTAGGAGATCCTGATAATTTTAAAATAGCAAATCCTATAATTACACCAATTCATATTAAACCTGAATGATACTTCTTATTTGC
>Bayatbadem_25
TTCCATATATTGGTCAATTTACTGTTGAATGAATTTGAGGAGGATTTTCAATCAATAATGATACATTAAATCGATTTTATTCATTTCATTTTATTTTACCATTTATTATTTTATTAATAGTATTTATACATTTAATAATTTTACACATTACAGGTTCTTCAAACCCTATCCATTCAAAAATAAATATTTATAAAATCAATTTCCATCCATATTTCACTATTAAAGATTTAATTACTATTATTTTTACATTTTCAATATTTATATTAATTAATTTACAATTACCTTTTATATTAGGAGATCCTGATAATTTTAAAATAGCAAATCCTATAATTACACCAATTCATATTAAACCTGAATGATACTTCTTATTTGC
>Bayatbadem_23
TTCCATATATTGGTCAATTTACTGTTGAATGAATTTGAGGAGGATTTTCAATCAATAATGATACATTAAATCGATTTTATTCATTTCATTTTATTTTACCATTTATTATTTTATTAATAGTATTTATACATTTAATAATTTTACACATTACAGGTTCTTCAAACCCTATCCATTCAAAAATAAATATTTATAAAATCAATTTCCATCCATATTTCACTATTAAAGATTTAATTACTATTATTTTTACATTTTCAATATTTATATTAATTAATTTACAATTACCTTTTATATTAGGAGATCCTGATAATTTTAAAATAGCAAATCCTATAATTACACCAATTCATATTAAACCTGAATGATACTTCTTATTTGC
>Bayatbadem_1
TTCCATATATTGGTCAATTTACTGTTGAATGAATTTGAGGAGGATTTTCAATCAATAATGATACATTAAATCGATTTTATTCATTTCATTTTATTTTACCATTTATTATTTTATTAATAGTATTTATACATTTAATAATTTTACACATTACAGGTTCTTCAAACCCTATCCATTCAAAAATAAATATTTATAAAATCAATTTCCATCCATATTTCACTATTAAAGATTTAATTACTATTATTTTTACATTTTCAATATTTATATTAATTAATTTACAATTACCTTTTATATTAGGAGATCCTGATAATTTTAAAATAGCAAATCCTATAATTACACCAATTCATATTAAACCTGAATGATACTTCTTATTTGC
>Aksu 13
TTCCATATATTGGTCAATTTACTGTTGAATGAATTTGAGGAGGATTTTCAATCAATAATGATACATTAAATCGATTTTATTCATTTCATTTTATTTTACCATTTATTATTTTATTAATAGTATTTATACATTTAATAATTTTACACATTACAGGTTCTTCAAACCCTATCCATTCAAAAATAAATATTTATAAAATCAATTTCCATCCATATTTCACTATTAAAGATTTAATTACTATTATTTTTACATTTTCAATATTTATATTAATTAATTTACAATTACCTTTTATATTAGGAGATCCTGATAATTTTAAAATAGCAAATCCTATAATTACACCAATTCATATTAAACCTGAATGATACTTCTTATTTGC
>Aksu_3
TTCCATATATTGGTCAATTTACTGTTGAATGAATTTGAGGAGGATTTTCAATCAATAATGATACATTAAATCGATTTTATTCATTTCATTTTATTTTACCATTTATTATTTTATTAATAGTATTTATACATTTAATAATTTTACACATTACAGGTTCTTCAAACCCTATCCATTCAAAAATAAATATTTATAAAATCAATTTCCATCCATATTTCACTATTAAAGATTTAATTACTATTATTTTTACATTTTCAATATTTATATTAATTAATTTACAATTACCTTTTATATTAGGAGATCCTGATAATTTTAAAATAGCAAATCCTATAATTACACCAATTCATATTAAACCTGAATGATACTTCTTATTTGC
>Aksu_28
TTCCATATATTGGTCAATTTACTGTTGAATGAATTTGAGGAGGATTTTCAATCAATAATGATACATTAAATCGATTTTATTCATTTCATTTTATTTTACCATTTATTATTTTATTAATAGTATTTATACATTTAATAATTTTACACATTACAGGTTCTTCAAACCCTATCCATTCAAAAATAAATATTTATAAAATCAATTTCCATCCATATTTCACTATTAAAGATTTAATTACTATTATTTTTACATTTTCAATATTTATATTAATTAATTTACAATTACCTTTTATATTAGGAGATCCTGATAATTTTAAAATAGCAAATCCTATAATTACACCAATTCATATTAAACCTGAATGATACTTCTTATTTGC
>Aksu_27
TTCCATATATTGGTCAATTTACTGTTGAATGAATTTGAGGAGGATTTTCAATCAATAATGATACATTAAATCGATTTTATTCATTTCATTTTATTTTACCATTTATTATTTTATTAATAGTATTTATACATTTAATAATTTTACACATTACAGGTTCTTCAAACCCTATCCATTCAAAAATAAATATTTATAAAATCAATTTCCATCCATATTTCACTATTAAAGATTTAATTACTATTATTTTTACATTTTCAATATTTATATTAATTAATTTACAATTACCTTTTATATTAGGAGATCCTGATAATTTTAAAATAGCAAATCCTATAATTACACCAATTCATATTAAACCTGAATGATACTTCTTATTTGC
>Aksu_25
TTCCATATATTGGTCAATTTACTGTTGAATGAATTTGAGGAGGATTTTCAATCAATAATGATACATTAAATCGATTTTATTCATTTCATTTTATTTTACCATTTATTATTTTATTAATAGTATTTATACATTTAATAATTTTACACATTACAGGTTCTTCAAACCCTATCCATTCAAAAATAAATATTTATAAAATCAATTTCCATCCATATTTCACTATTAAAGATTTAATTACTATTATTTTTACATTTTCAATATTTATATTAATTAATTTACAATTACCTTTTATATTAGGAGATCCTGATAATTTTAAAATAGCAAATCCTATAATTACACCAATTCATATTAAACCTGAATGATACTTCTTATTTGC
>Aksu_2
TTCCATATATTGGTCAATTTACTGTTGAATGAATTTGAGGAGGATTTTCAATCAATAATGATACATTAAATCGATTTTATTCATTTCATTTTATTTTACCATTTATTATTTTATTAATAGTATTTATACATTTAATAATTTTACACATTACAGGTTCTTCAAACCCTATCCATTCAAAAATAAATATTTATAAAATCAATTTCCATCCATATTTCACTATTAAAGATTTAATTACTATTATTTTTACATTTTCAATATTTATATTAATTAATTTACAATTACCTTTTATATTAGGAGATCCTGATAATTTTAAAATAGCAAATCCTATAATTACACCAATTCATATTAAACCTGAATGATACTTCTTATTTGC
>Aksu_1
TTCCATATATTGGTCAATTTACTGTTGAATGAATTTGAGGAGGATTTTCAATCAATAATGATACATTAAATCGATTTTATTCATTTCATTTTATTTTACCATTTATTATTTTATTAATAGTATTTATACATTTAATAATTTTACACATTACAGGTTCTTCAAACCCTATCCATTCAAAAATAAATATTTATAAAATCAATTTCCATCCATATTTCACTATTAAAGATTTAATTACTATTATTTTTACATTTTCAATATTTATATTAATTAATTTACAATTACCTTTTATATTAGGAGATCCTGATAATTTTAAAATAGCAAATCCTATAATTACACCAATTCATATTAAACCTGAATGATACTTCTTATTTGC
>Demre_7
TTCCATATATTGGTCAATTTACTGTTGAATGAATTTGAGGAGGATTTTCAATCAATAATGATACATTAAATCGATTTTATTCATTTCATTTTATTTTACCATTTATTATTTTATTAATAGTATTTATACATTTAATAATTTTACACATTACAGGTTCTTCAAACCCTATCCATTCAAAAATAAATATTTATAAAATCAATTTCCATCCATATTTCACTATTAAAGATTTAATTACTATTATTTTTACATTTTCAATATTTATATTAATTAATTTACAATTACCTTTTATATTAGGAGATCCTGATAATTTTAAAATAGCAAATCCTATAATTACACCAATTCATATTAAACCTGAATGATAATTCTTATTTGC
>Demre_8
TTCCATATATTGGTCAATTTACTGTTGAATGAATTTGAGGAGGATTTTCAATCAATAATGATACATTAAATCGATTTTATTCATTTCATTTTATTTTACCATTTATTATTTTATTAATAGTATTTATACATTTAATAATTTTACACATTACAGGTTCTTCAAACCCTATCCATTCAAAAATAAATATTTATAAAATCAATTTCCATCCATATTTCACTATTAAAGATTTAATTACTATTATTTTTACATTTTCAATATTTATATTAATTAATTTACAATTACCTTTTATATTAGGAGATCCTGATAATTTTAAAATAGCAAATCCTATAATTACACCAATTCATATTAAACCTGAATGATAATTCTTATTTGC
>Geyikbayir_13
TTCCATATATTGGTCAATTTACTGTTGAATGAATTTGAGGAGGATTTTCAATTAATAATGATACATTAAATCGATTTTATTCATTTCATTTTATTTTACCATTTATTATTTTATTAATAGTATTTATACATTTAATAATTTTACACATTACAGGTTCTTCAAACCCTATCCATTCAAAAATAAATATTTATAAAATCAATTTCCATCCATATTTCACTATTAAAGATTTAATTACTATTATTTTTACATTTTCAATATTTATATTAATTAATTTACAATTACCTTTTATATTAGGAGATCCTGATAATTTTAAAATAGCAAATCCTATAATTACACCAATTCATATTAAACCTGAATGATACTTCTTATTTGC
>Geyikbayir_23
TTCCATATATTGGTCAATTTACTGTTGAATGAATTTGAGGAGGATTTTCAATTAATAATGATACATTAAATCGATTTTATTCATTTCATTTTATTTTACCATTTATTATTTTATTAATAGTATTTATACATTTAATAATTTTACACATTACAGGTTCTTCAAACCCTATCCATTCAAAAATAAATATTTATAAAATCAATTTCCATCCATATTTCACTATTAAAGATTTAATTACTATTATTTTTACATTTTCAATATTTATATTAATTAATTTACAATTACCTTTTATATTAGGAGATCCTGATAATTTTAAAATAGCAAATCCTATAATTACACCAATTCATATTAAACCTGAATGATACTTCTTATTTGC
>Geyikbayir_7
TTCCATATATTGGTCAATTTACTGTTGAATGAATTTGAGGAGGATTTTCAATTAATAATGATACATTAAATCGATTTTATTCATTTCATTTTATTTTACCATTTATTATTTTATTAATAGTATTTATACATTTAATAATTTTACACATTACAGGTTCTTCAAACCCTATCCATTCAAAAATAAATATTTATAAAATCAATTTCCATCCATATTTCACTATTAAAGATTTAATTACTATTATTTTTACATTTTCAATATTTATATTAATTAATTTACAATTACCTTTTATATTAGGAGATCCTGATAATTTTAAAATAGCAAATCCTATAATTACACCAATTCATATTAAACCTGAATGATACTTCTTATTTGC
>Kumluca_12
TTCCATATATTGGTCAATTTACTGTTGAATGAATTTGAGGAGGATTTTCAATCAATAATGATACATTAAATCGATTTTATTCATTTCATTTTATTTTACCATTTATTATTCTATTAATAGTATTTATACATTTAATAATTTTACATATTACAGGTTCTTCAAACCCTATCCATTCAAAAATAAATATTTATAAAATCAATTTCCATCCATATTTCACTATTAAAGATTTAATTACTATTATTTTTACATTTTCAATATTTATATTAATTAATTTACAATTACCTTTTATATTAGGAGATCCTGATAATTTTAAAATAGCAAATCCTATAATTACACCAATTCATATTAAACCTGAATGATACTTCTTATTTGC
>Kumluca_18
TTCCATATATTGGTCAATTTACTGTTGAATGAATTTGAGGAGGATTTTCAATCAATAATGATACATTAAATCGATTTTATTCATTTCATTTTATTTTACCATTTATTATTCTATTAATAGTATTTATACATTTAATAATTTTACATATTACAGGTTCTTCAAACCCTATCCATTCAAAAATAAATATTTATAAAATCAATTTCCATCCATATTTCACTATTAAAGATTTAATTACTATTATTTTTACATTTTCAATATTTATATTAATTAATTTACAATTACCTTTTATATTAGGAGATCCTGATAATTTTAAAATAGCAAATCCTATAATTACACCAATTCATATTAAACCTGAATGATACTTCTTATTTGC
>Kumluca_4
TTCCATATATTGGTCAATTTACTGTTGAATGAATTTGAGGAGGATTTTCAATCAATAATGATACATTAAATCGATTTTATTCATTTCATTTTATTTTACCATTTATTATTCTATTAATAGTATTTATACATTTAATAATTTTACATATTACAGGTTCTTCAAACCCTATCCATTCAAAAATAAATATTTATAAAATCAATTTCCATCCATATTTCACTATTAAAGATTTAATTACTATTATTTTTACATTTTCAATATTTATATTAATTAATTTACAATTACCTTTTATATTAGGAGATCCTGATAATTTTAAAATAGCAAATCCTATAATTACACCAATTCATATTAAACCTGAATGATACTTCTTATTTGC
>Firm_2
TTCCATATATTGGTCAATTTACTGTTGAATGAATTTGAGGAGGATTTTCCATCCATAATGATACCTTAAATCCATTTTATTCCTTTCCTTTTATTTTACCATTTATTATTTTATTAATAGTATTTATACATTTAATAATTTTACATATTACAGGTTCTTCAAACCCTATCCATTCAAAAATAAATATTTATAAAATCAATTTCCATCCATATTTCACTATTAAAGATTTAATTACTATTATTTTTACATTTTCAATATTTATATTAATTAATTTACAATTACCTTTTATATTAGGAGATCCTGATAATTTTAAAATAGCAAATCCTATAATTACACCAATTCATATTAAACCTGAATGATACTTCTTATTTGC
>Firm_28
TTCCATATATTGGTCAATTTACTGTTGAATGAATTTGAGGAGGATTTTCCATCCATAATGATACCTTAAATCCATTTTATTCCTTTCCTTTTATTTTACCATTTATTATTTTATTAATAGTATTTATACATTTAATAATTTTACATATTACAGGTTCTTCAAACCCTATCCATTCAAAAATAAATATTTATAAAATCAATTTCCATCCATATTTCACTATTAAAGATTTAATTACTATTATTTTTACATTTTCAATATTTATATTAATTAATTTACAATTACCTTTTATATTAGGAGATCCTGATAATTTTAAAATAGCAAATCCTATAATTACACCAATTCATATTAAACCTGAATGATACTTCTTATTTGC
>Termessos_1
TTCCATATATTGGTCAATTTACTGTTGAATGAATTTGAGGAGGATTTTCAATCAATAATGATACATTAAATCCATTTTATTCCTTTCCTTTTATTTTACCATTTATTATTTTATTAATAGTATTTATACATTTAATAATTTTACACATTACAGGTTCTTCAAACCCTATCCATTCAAAAATAAATATTTATAAAATCAATTTCCATCCATATTTCACTATTAAAGATTTAATTACTATTATTTTTACATTTTCAATATTTATATTAATTAATTTACAATTACCTTTTATATTAGGAGATCCTGATAATTTTAAAATAGCAAATCCTATAATTACACCAATTCATATTAAACCTGAATGATACTTCTTATTTGC
>Termessos_2
TTCCATATATTGGTCAATTTACTGTTGAATGAATTTGAGGAGGATTTTCAATCAATAATGATACATTAAATCCATTTTATTCCTTTCCTTTTATTTTACCATTTATTATTTTATTAATAGTATTTATACATTTAATAATTTTACACATTACAGGTTCTTCAAACCCTATCCATTCAAAAATAAATATTTATAAAATCAATTTCCATCCATATTTCACTATTAAAGATTTAATTACTATTATTTTTACATTTTCAATATTTATATTAATTAATTTACAATTACCTTTTATATTAGGAGATCCTGATAATTTTAAAATAGCAAATCCTATAATTACACCAATTCATATTAAACCTGAATGATACTTCTTATTTGC
>Termessos_27
TTCCATATATTGGTCAATTTACTGTTGAATGAATTTGAGGAGGATTTTCAATCAATAATGATACATTAAATCCATTTTATTCCTTTCCTTTTATTTTACCATTTATTATTTTATTAATAGTATTTATACATTTAATAATTTTACACATTACAGGTTCTTCAAACCCTATCCATTCAAAAATAAATATTTATAAAATCAATTTCCATCCATATTTCACTATTAAAGATTTAATTACTATTATTTTTACATTTTCAATATTTATATTAATTAATTTACAATTACCTTTTATATTAGGAGATCCTGATAATTTTAAAATAGCAAATCCTATAATTACACCAATTCATATTAAACCTGAATGATACTTCTTATTTGC
>Termessos_28
TTCCATATATTGGTCAATTTACTGTTGAATGAATTTGAGGAGGATTTTCAATCAATAATGATACATTAAATCCATTTTATTCCTTTCCTTTTATTTTACCATTTATTATTTTATTAATAGTATTTATACATTTAATAATTTTACACATTACAGGTTCTTCAAACCCTATCCATTCAAAAATAAATATTTATAAAATCAATTTCCATCCATATTTCACTATTAAAGATTTAATTACTATTATTTTTACATTTTCAATATTTATATTAATTAATTTACAATTACCTTTTATATTAGGAGATCCTGATAATTTTAAAATAGCAAATCCTATAATTACACCAATTCATATTAAACCTGAATGATACTTCTTATTTGC
>Termessos_29
TTCCATATATTGGTCAATTTACTGTTGAATGAATTTGAGGAGGATTTTCAATCAATAATGATACATTAAATCCATTTTATTCCTTTCCTTTTATTTTACCATTTATTATTTTATTAATAGTATTTATACATTTAATAATTTTACACATTACAGGTTCTTCAAACCCTATCCATTCAAAAATAAATATTTATAAAATCAATTTCCATCCATATTTCACTATTAAAGATTTAATTACTATTATTTTTACATTTTCAATATTTATATTAATTAATTTACAATTACCTTTTATATTAGGAGATCCTGATAATTTTAAAATAGCAAATCCTATAATTACACCAATTCATATTAAACCTGAATGATACTTCTTATTTGC
>Termessos_3
TTCCATATATTGGTCAATTTACTGTTGAATGAATTTGAGGAGGATTTTCAATCAATAATGATACATTAAATCCATTTTATTCCTTTCCTTTTATTTTACCATTTATTATTTTATTAATAGTATTTATACATTTAATAATTTTACACATTACAGGTTCTTCAAACCCTATCCATTCAAAAATAAATATTTATAAAATCAATTTCCATCCATATTTCACTATTAAAGATTTAATTACTATTATTTTTACATTTTCAATATTTATATTAATTAATTTACAATTACCTTTTATATTAGGAGATCCTGATAATTTTAAAATAGCAAATCCTATAATTACACCAATTCATATTAAACCTGAATGATACTTCTTATTTGC
>Termessos 25
TTCCATATATTGGTCAATTTACTGTTGAATGAATTTGAGGAGGATTTTCAATCAATAATGATACATTAAATCCATTTTATTCCTTTCCTTTTATTTTACCATTTATTATTTTATTAATAGTATTTATACATTTAATAATTTTACACATTACAGGTTCTTCAAACCCTATCCATTCAAAAATAAATATTTATAAAATCAATTTCCATCCATATTTCACTATTAAAGATTTAATTACTATTATTTTTACATTTTCAATATTTATATTAATTAATTTACAATTACCTTTTATATTAGGAGATCCTGATAATTTTAAAATAGCAAATCCTATAATTACACCAATTCATATTAAACCTGAATGATACTTCTTATTTGC
>Termessos_30
TTCCATATATTGGTCAATTTACTGTTGAATGAATTTGAGGAGGATTTTCAATCAATAATGATACATTAAATCCATTTTATTCCTTTCCTTTTATTTTACCATTTATTATTTTATTAATAGTATTTATACATTTAATAATTTTACACATTACAGGTTCTTCAAACCCTATCCATTCAAAAATAAATATTTATAAAATCAATTTCCATCCATATTTCACTATTAAAGATTTAATTACTATTATTTTTACATTTTCAATATTTATATTAATTAATTTACAATTACCTTTTATATTAGGAGATCCTGATAATTTTAAAATAGCAAATCCTATAATTACACCAATTCATATTAAACCTGAATGATACTTCTTATTTGC
>Termessos 7
TTCCATATATTGGTCAATTTACTGTTGAATGAATTTGAGGAGGATTTTCAATCAATAATGATACATTAAATCCATTTTATTCCTTTCCTTTTATTTTACCATTTATTATTTTATTAATAGTATTTATACATTTAATAATTTTACACATTACAGGTTCTTCAAACCCTATCCATTCAAAAATAAATATTTATAAAATCAATTTCCATCCATATTTCACTATTAAAGATTTAATTACTATTATTTTTACATTTTCAATATTTATATTAATTAATTTACAATTACCTTTTATATTAGGAGATCCTGATAATTTTAAAATAGCAAATCCTATAATTACACCAATTCATATTAAACCTGAATGATACTTCTTATTTGC
>Termessos_4
TTCCATATATTGGTCAATTTACTGTTGAATGAATTTGAGGAGGATTTTCAATCAATAATGATACATTAAATCCATTTTATTCCTTTCCTTTTATTTTACCATTTATTATTTTATTAATAGTATTTATACATTTAATAATTTTACACATTACAGGTTCTTCAAACCCTATCCATTCAAAAATAAATATTTATAAAATCAATTTCCATCCATATTTCACTATTAAAGATTTAATTACTATTATTTTTACATTTTCAATATTTATATTAATTAATTTACAATTACCTTTTATATTAGGAGATCCTGATAATTTTAAAATAGCAAATCCTATAATTACACCAATTCATATTAAACCTGAATGATACTTCTTATTTGC
>Termessos_5
TTCCATATATTGGTCAATTTACTGTTGAATGAATTTGAGGAGGATTTTCAATCAATAATGATACATTAAATCCATTTTATTCCTTTCCTTTTATTTTACCATTTATTATTTTATTAATAGTATTTATACATTTAATAATTTTACACATTACAGGTTCTTCAAACCCTATCCATTCAAAAATAAATATTTATAAAATCAATTTCCATCCATATTTCACTATTAAAGATTTAATTACTATTATTTTTACATTTTCAATATTTATATTAATTAATTTACAATTACCTTTTATATTAGGAGATCCTGATAATTTTAAAATAGCAAATCCTATAATTACACCAATTCATATTAAACCTGAATGATACTTCTTATTTGC
>Firm_70
TTCCATATATTGGTCAATTTACTGTTGAATGAATTTGAGGAGGATTTTCAATTCATAATGATACATCAAATCGATTTTATTCACTTCACTTTATTTTACCATTTATTATTCTATTAATAGTATTTATACACTTAATAATTTTACATATTACAGGTTCTTCACATCCTATTCACTCACAAATAAATATTTACAAAATCAATTTCCATCCATATTTCACTATTAAAGATTTAATCACCATTATTTTTACATTTTCAATATTTATATTAATTAATTTACAATTACCTTTTATATTAGGAGATCCTGATAATTTTAAAATAGCAAATCCTATAATTACACCAATTCATATTAAACCTGAATGATACTTCTTATTTGC
>Firm_86
TTCCATATATTGGTCAATTTACTGTTGAATGAATTTGAGGAGGATTTTCAATTCATAATGATACATCAAATCGATTTTATTCACTTCACTTTATTTTACCATTTATTATTCTATTAATAGTATTTATACACTTAATAATTTTACATATTACAGGTTCTTCACATCCTATTCACTCACAAATAAATATTTACAAAATCAATTTCCATCCATATTTCACTATTAAAGATTTAATCACCATTATTTTTACATTTTCAATATTTATATTAATTAATTTACAATTACCTTTTATATTAGGAGATCCTGATAATTTTAAAATAGCAAATCCTATAATTACACCAATTCATATTAAACCTGAATGATACTTCTTATTTGC
>Bayatbadem_16
TTCCATATATTGGTCAATTTACTGTTGAATGAATTTGAGGAGGATTTTCAATTAATAATGATACATTAAATCGATTTTATTCATTTCATTTTATTTTACCATTTATTATTTTATTAATAGTATTTATACATTTAATAATTTTACATATTACCGGTTCCTCAAATCCTATTCATTCAAAAATAAATATTTACAAAATCAATTTCCATCCATATTTTACTATTAAAGATTTAATTACTATTATTTTTACATTTTCAATATTTATATTAATTAATTTACAATTACCTTTCATATTAAGAGATCCTGATAATTTTAAAATAGCAAATCCTATAATTACACCAATTCATATTAAACCTGAATGATATTTCTTATTTGC
>Bayatbadem_18
TTCCATATATTGGTCAATTTACTGTTGAATGAATTTGAGGAGGATTTTCAATTAATAATGATACATTAAATCGATTTTATTCATTTCATTTTATTTTACCATTTATTATTTTATTAATAGTATTTATACATTTAATAATTTTACATATTACCGGTTCCTCAAATCCTATTCATTCAAAAATAAATATTTACAAAATCAATTTCCATCCATATTTTACTATTAAAGATTTAATTACTATTATTTTTACATTTTCAATATTTATATTAATTAATTTACAATTACCTTTCATATTAAGAGATCCTGATAATTTTAAAATAGCAAATCCTATAATTACACCAATTCATATTAAACCTGAATGATATTTCTTATTTGC
>Bayatbadem_20
TTCCATATATTGGTCAATTTACTGTTGAATGAATTTGAGGAGGATTTTCAATTAATAATGATACATTAAATCGATTTTATTCATTTCATTTTATTTTACCATTTATTATTTTATTAATAGTATTTATACATTTAATAATTTTACATATTACCGGTTCCTCAAATCCTATTCATTCAAAAATAAATATTTACAAAATCAATTTCCATCCATATTTTACTATTAAAGATTTAATTACTATTATTTTTACATTTTCAATATTTATATTAATTAATTTACAATTACCTTTCATATTAAGAGATCCTGATAATTTTAAAATAGCAAATCCTATAATTACACCAATTCATATTAAACCTGAATGATATTTCTTATTTGC
>Phaselis_26
TTCCATATATTGGTCAATTTACTGTTGAATGAATTTGAGGAGGATTTTCAATTAATAATGATACATTAAATCCATTTTATTCATTTCATTTTATTTTACCCTTTATTATTTTATTAATAGTATTTATACCTTTAATAATTTTACCTATTACCGGTTCCTCCAATCCTATTCATTCAAAAATAAATATTTACAAAATCAATTTCCATCCATATTTTACTATTAAAGATTTAATCACCATTATTTTTACATTTACAATATTTATATTAATTAATTTACAATTACCTTTCATATTAAGAGATCCTGATAATTTTAAAATAGCAAATCCTATAATTACACCAATTCATATTAAACCTGAATGATATTTCTTATTTGC
>Phaselis_28
TTCCATATATTGGTCAATTTACTGTTGAATGAATTTGAGGAGGATTTTCAATTAATAATGATACATTAAATCCATTTTATTCATTTCATTTTATTTTACCCTTTATTATTTTATTAATAGTATTTATACCTTTAATAATTTTACCTATTACCGGTTCCTCCAATCCTATTCATTCAAAAATAAATATTTACAAAATCAATTTCCATCCATATTTTACTATTAAAGATTTAATCACCATTATTTTTACATTTACAATATTTATATTAATTAATTTACAATTACCTTTCATATTAAGAGATCCTGATAATTTTAAAATAGCAAATCCTATAATTACACCAATTCATATTAAACCTGAATGATATTTCTTATTTGC
>Phaselis_30
TTCCATATATTGGTCAATTTACTGTTGAATGAATTTGAGGAGGATTTTCAATTAATAATGATACATTAAATCCATTTTATTCATTTCATTTTATTTTACCCTTTATTATTTTATTAATAGTATTTATACCTTTAATAATTTTACCTATTACCGGTTCCTCCAATCCTATTCATTCAAAAATAAATATTTACAAAATCAATTTCCATCCATATTTTACTATTAAAGATTTAATCACCATTATTTTTACATTTACAATATTTATATTAATTAATTTACAATTACCTTTCATATTAAGAGATCCTGATAATTTTAAAATAGCAAATCCTATAATTACACCAATTCATATTAAACCTGAATGATATTTCTTATTTGC
>Phaselis_4
TTCCATATATTGGTCAATTTACTGTTGAATGAATTTGAGGAGGATTTTCAATTAATAATGATACATTAAATCCATTTTATTCATTTCATTTTATTTTACCCTTTATTATTTTATTAATAGTATTTATACCTTTAATAATTTTACCTATTACCGGTTCCTCCAATCCTATTCATTCAAAAATAAATATTTACAAAATCAATTTCCATCCATATTTTACTATTAAAGATTTAATCACCATTATTTTTACATTTACAATATTTATATTAATTAATTTACAATTACCTTTCATATTAAGAGATCCTGATAATTTTAAAATAGCAAATCCTATAATTACACCAATTCATATTAAACCTGAATGATATTTCTTATTTGC
>Phaselis_6
TTCCATATATTGGTCAATTTACTGTTGAATGAATTTGAGGAGGATTTTCAATTAATAATGATACATTAAATCCATTTTATTCATTTCATTTTATTTTACCCTTTATTATTTTATTAATAGTATTTATACCTTTAATAATTTTACCTATTACCGGTTCCTCCAATCCTATTCATTCAAAAATAAATATTTACAAAATCAATTTCCATCCATATTTTACTATTAAAGATTTAATCACCATTATTTTTACATTTACAATATTTATATTAATTAATTTACAATTACCTTTCATATTAAGAGATCCTGATAATTTTAAAATAGCAAATCCTATAATTACACCAATTCATATTAAACCTGAATGATATTTCTTATTTGC
>Phaselis_8
TTCCATATATTGGTCAATTTACTGTTGAATGAATTTGAGGAGGATTTTCAATTAATAATGATACATTAAATCCATTTTATTCATTTCATTTTATTTTACCCTTTATTATTTTATTAATAGTATTTATACCTTTAATAATTTTACCTATTACCGGTTCCTCCAATCCTATTCATTCAAAAATAAATATTTACAAAATCAATTTCCATCCATATTTTACTATTAAAGATTTAATCACCATTATTTTTACATTTACAATATTTATATTAATTAATTTACAATTACCTTTCATATTAAGAGATCCTGATAATTTTAAAATAGCAAATCCTATAATTACACCAATTCATATTAAACCTGAATGATATTTCTTATTTGC
>Geyikbayir 24
TTCCATATATTGGTCAATTTACTGTTGAATGAATTTGAGGAGGATTTTCAATTAATAATGATACATTAAATCCATTTTATTCCTTTCCTTTTATTTTACCCTTTATTATTTTATTAATAGTATTTATACCTTTAATAATTTTACCTATTACCGGTTCCTCCAATCCTATTCATTCCAAAATAAATATTTACAAAATCAATTTCCATCCATATTTTACTATTAAAGATTTAATCACCATTATTTTTACATTTACAATATTTATATTAATTAATTTACAATTACCTTTCATATTAAGAGATCCTGATAATTTTAAAATAGCAAATCCTATAATTACACCAATTCATATTAAACCTGAATGATATTTCTTATTTGC
>Geyikbayir 6
TTCCATATATTGGTCAATTTACTGTTGAATGAATTTGAGGAGGATTTTCAATTAATAATGATACATTAAATCCATTTTATTCCTTTCCTTTTATTTTACCCTTTATTATTTTATTAATAGTATTTATACCTTTAATAATTTTACCTATTACCGGTTCCTCCAATCCTATTCATTCCAAAATAAATATTTACAAAATCAATTTCCATCCATATTTTACTATTAAAGATTTAATCACCATTATTTTTACATTTACAATATTTATATTAATTAATTTACAATTACCTTTCATATTAAGAGATCCTGATAATTTTAAAATAGCAAATCCTATAATTACACCAATTCATATTAAACCTGAATGATATTTCTTATTTGC
>Geyikbayir_2
TTCCATATATTGGTCAATTTACTGTTGAATGAATTTGAGGAGGATTTTCAATTAATAATGATACATTAAATCCATTTTATTCCTTTCCTTTTATTTTACCCTTTATTATTTTATTAATAGTATTTATACCTTTAATAATTTTACCTATTACCGGTTCCTCCAATCCTATTCATTCCAAAATAAATATTTACAAAATCAATTTCCATCCATATTTTACTATTAAAGATTTAATCACCATTATTTTTACATTTACAATATTTATATTAATTAATTTACAATTACCTTTCATATTAAGAGATCCTGATAATTTTAAAATAGCAAATCCTATAATTACACCAATTCATATTAAACCTGAATGATATTTCTTATTTGC
>Geyikbayir_26
TTCCATATATTGGTCAATTTACTGTTGAATGAATTTGAGGAGGATTTTCAATTAATAATGATACATTAAATCCATTTTATTCCTTTCCTTTTATTTTACCCTTTATTATTTTATTAATAGTATTTATACCTTTAATAATTTTACCTATTACCGGTTCCTCCAATCCTATTCATTCCAAAATAAATATTTACAAAATCAATTTCCATCCATATTTTACTATTAAAGATTTAATCACCATTATTTTTACATTTACAATATTTATATTAATTAATTTACAATTACCTTTCATATTAAGAGATCCTGATAATTTTAAAATAGCAAATCCTATAATTACACCAATTCATATTAAACCTGAATGATATTTCTTATTTGC
>Geyikbayir_28
TTCCATATATTGGTCAATTTACTGTTGAATGAATTTGAGGAGGATTTTCAATTAATAATGATACATTAAATCCATTTTATTCCTTTCCTTTTATTTTACCCTTTATTATTTTATTAATAGTATTTATACCTTTAATAATTTTACCTATTACCGGTTCCTCCAATCCTATTCATTCCAAAATAAATATTTACAAAATCAATTTCCATCCATATTTTACTATTAAAGATTTAATCACCATTATTTTTACATTTACAATATTTATATTAATTAATTTACAATTACCTTTCATATTAAGAGATCCTGATAATTTTAAAATAGCAAATCCTATAATTACACCAATTCATATTAAACCTGAATGATATTTCTTATTTGC
>Geyikbayir_4
TTCCATATATTGGTCAATTTACTGTTGAATGAATTTGAGGAGGATTTTCAATTAATAATGATACATTAAATCCATTTTATTCCTTTCCTTTTATTTTACCCTTTATTATTTTATTAATAGTATTTATACCTTTAATAATTTTACCTATTACCGGTTCCTCCAATCCTATTCATTCCAAAATAAATATTTACAAAATCAATTTCCATCCATATTTTACTATTAAAGATTTAATCACCATTATTTTTACATTTACAATATTTATATTAATTAATTTACAATTACCTTTCATATTAAGAGATCCTGATAATTTTAAAATAGCAAATCCTATAATTACACCAATTCATATTAAACCTGAATGATATTTCTTATTTGC
>Termessos_18
TTCCATATATTGGTCAATTTACTGTTGAATGAATTTGAGGAGGATTTTCAATTAATAATGATACATTAAATCGATTTTATTCATTTCATTTTATTTTACCCTTTATTATTTTATTAATAGTATTTATACCTTTAATAATTTTACCTATTACAGGTTCCTCAAATCCTATTCATTCCAAAATAAATATTTACAAAATCAATTTCCATCCATATTTTACTATTAAAGATTTAATCACCATTATTTTTACATTTACAATATTTATATTAATTAATTTACAATTACCTTTCATATTAAGAGATCCTGATAATTTTAAAATAGCAAATCCTATAATTACACCAATTCATATTAAACCTGAATGATATTTCTTATTTGC
>Termessos_24
TTCCATATATTGGTCAATTTACTGTTGAATGAATTTGAGGAGGATTTTCAATTAATAATGATACATTAAATCGATTTTATTCATTTCATTTTATTTTACCCTTTATTATTTTATTAATAGTATTTATACCTTTAATAATTTTACCTATTACAGGTTCCTCAAATCCTATTCATTCCAAAATAAATATTTACAAAATCAATTTCCATCCATATTTTACTATTAAAGATTTAATCACCATTATTTTTACATTTACAATATTTATATTAATTAATTTACAATTACCTTTCATATTAAGAGATCCTGATAATTTTAAAATAGCAAATCCTATAATTACACCAATTCATATTAAACCTGAATGATATTTCTTATTTGC
>Termessos_26
TTCCATATATTGGTCAATTTACTGTTGAATGAATTTGAGGAGGATTTTCAATTAATAATGATACATTAAATCGATTTTATTCATTTCATTTTATTTTACCCTTTATTATTTTATTAATAGTATTTATACCTTTAATAATTTTACCTATTACAGGTTCCTCAAATCCTATTCATTCCAAAATAAATATTTACAAAATCAATTTCCATCCATATTTTACTATTAAAGATTTAATCACCATTATTTTTACATTTACAATATTTATATTAATTAATTTACAATTACCTTTCATATTAAGAGATCCTGATAATTTTAAAATAGCAAATCCTATAATTACACCAATTCATATTAAACCTGAATGATATTTCTTATTTGC
>Termessos_6
TTCCATATATTGGTCAATTTACTGTTGAATGAATTTGAGGAGGATTTTCAATTAATAATGATACATTAAATCGATTTTATTCATTTCATTTTATTTTACCCTTTATTATTTTATTAATAGTATTTATACCTTTAATAATTTTACCTATTACAGGTTCCTCAAATCCTATTCATTCCAAAATAAATATTTACAAAATCAATTTCCATCCATATTTTACTATTAAAGATTTAATCACCATTATTTTTACATTTACAATATTTATATTAATTAATTTACAATTACCTTTCATATTAAGAGATCCTGATAATTTTAAAATAGCAAATCCTATAATTACACCAATTCATATTAAACCTGAATGATATTTCTTATTTGC
>Aksu_10
TTCCATATATTGGTCAATTTACTGTTGAATGAATTTGAGGAGGATTTTCCATCCATAATGATACCTTAAATCCATTTTATTCCTTTCCTTTTATTTTACCCTTTATTATTTTATTAATAGTATTTATACCTTTAATAATTTTACCCCTTACCGGTTCCTCCAACCCCATCCCTTCCAAAATAAATATTTATAAAATCCATTTCCATCCATATTTCACTATTAAAGATTTAATTACTATTATTTTTACATTTTCAATATTTATATTAATTAATTTACAATTACCTTTTATATTAGGAGATCCTGATAATTTTAAAATAGCAAATCCTATAATTACACCAATTCATATTAAACCTGAATGATACTTCTTATTTGC
>Aksu_12
TTCCATATATTGGTCAATTTACTGTTGAATGAATTTGAGGAGGATTTTCCATCCATAATGATACCTTAAATCCATTTTATTCCTTTCCTTTTATTTTACCCTTTATTATTTTATTAATAGTATTTATACCTTTAATAATTTTACCCCTTACCGGTTCCTCCAACCCCATCCCTTCCAAAATAAATATTTATAAAATCCATTTCCATCCATATTTCACTATTAAAGATTTAATTACTATTATTTTTACATTTTCAATATTTATATTAATTAATTTACAATTACCTTTTATATTAGGAGATCCTGATAATTTTAAAATAGCAAATCCTATAATTACACCAATTCATATTAAACCTGAATGATACTTCTTATTTGC
>Aksu_14
TTCCATATATTGGTCAATTTACTGTTGAATGAATTTGAGGAGGATTTTCCATCCATAATGATACCTTAAATCCATTTTATTCCTTTCCTTTTATTTTACCCTTTATTATTTTATTAATAGTATTTATACCTTTAATAATTTTACCCCTTACCGGTTCCTCCAACCCCATCCATTCCAAAATAAATATTTATAAAATCCATTTCCCTCCCTATTTCCCCATTAAAGATTTAATTACTATTATTTTTACATTTTCAATATTTATATTAATTAATTTACAATTACCTTTTATATTAGGAGATCCTGATAATTTTAAAATAGCAAATCCTATAATTACACCAATTCATATTAAACCTGAATGATACTTCTTATTTGC
>Aksu_24
TTCCATATATTGGTCAATTTACTGTTGAATGAATTTGAGGAGGATTTTCCATCCATAATGATACCTTAAATCCATTTTATTCCTTTCCTTTTATTTTACCCTTTATTATTTTATTAATAGTATTTATACCTTTAATAATTTTACCCCTTACCGGTTCCTCCAACCCCATCCATTCCAAAATAAATATTTATAAAATCCATTTCCCTCCCTATTTCCCCATTAAAGATTTAATTACTATTATTTTTACATTTTCAATATTTATATTAATTAATTTACAATTACCTTTTATATTAGGAGATCCTGATAATTTTAAAATAGCAAATCCTATAATTACACCAATTCATATTAAACCTGAATGATACTTCTTATTTGC
>Aksu_26
TTCCATATATTGGTCAATTTACTGTTGAATGAATTTGAGGAGGATTTTCCATCCATAATGATACCTTAAATCCATTTTATTCCTTTCCTTTTATTTTACCCTTTATTATTTTATTAATAGTATTTATACCTTTAATAATTTTACCCCTTACCGGTTCCTCCAACCCCATCCATTCCAAAATAAATATTTATAAAATCCATTTCCCTCCCTATTTCCCCATTAAAGATTTAATTACTATTATTTTTACATTTTCAATATTTATATTAATTAATTTACAATTACCTTTTATATTAGGAGATCCTGATAATTTTAAAATAGCAAATCCTATAATTACACCAATTCATATTAAACCTGAATGATACTTCTTATTTGC
>Aksu_4
TTCCATATATTGGTCAATTTACTGTTGAATGAATTTGAGGAGGATTTTCCATCCATAATGATACCTTAAATCCATTTTATTCCTTTCCTTTTATTTTACCCTTTATTATTTTATTAATAGTATTTATACCTTTAATAATTTTACCCCTTACCGGTTCCTCCAACCCCATCCATTCCAAAATAAATATTTATAAAATCCATTTCCCTCCCTATTTCCCCATTAAAGATTTAATTACTATTATTTTTACATTTTCAATATTTATATTAATTAATTTACAATTACCTTTTATATTAGGAGATCCTGATAATTTTAAAATAGCAAATCCTATAATTACACCAATTCATATTAAACCTGAATGATACTTCTTATTTGC
>Aksu_6
TTCCATATATTGGTCAATTTACTGTTGAATGAATTTGAGGAGGATTTTCCATCCATAATGATACCTTAAATCCATTTTATTCCTTTCCTTTTATTTTACCCTTTATTATTTTATTAATAGTATTTATACCTTTAATAATTTTACCCCTTACCGGTTCCTCCAACCCCATTCCTTCCAAAATAAATATTTACAAAATCCATTTCCCTCCCTATTTCCCCATTAAAGATTTAATTACTATTATTTTTACATTTACAATATTTATATTAATTAATTTACAATTACCTTTCATATTAGGAGATCCTGATAATTTTAAAATAGCAAATCCTATAATTACACCAATTCATATTAAACCTGAATGATACTTCTTATTTGC
>Aksu_8
TTCCATATATTGGTCAATTTACTGTTGAATGAATTTGAGGAGGATTTTCCATCCATAATGATACCTTAAATCCATTTTATTCCTTTCCTTTTATTTTACCCTTTATTATTTTATTAATAGTATTTATACCTTTAATAATTTTACCCCTTACCGGTTCCTCCAACCCCATCCCTTCCAAAATAAATATTTATAAAATCAATTTCCATCCATATTTCACTATTAAAGATTTAATTACTATTATTTTTACATTTTCAATATTTATATTAATTAATTTACAATTACCTTTTATATTAGGAGATCCTGATAATTTTAAAATAGCAAATCCTATAATTACACCAATTCATATTAAACCTGAATGATACTTCTTATTTGC
>Firm_118
TTCCATATATTGGTCAATTTACTGTTGAATGAATTTGAGGAGGATTTTCCATCCATAATGATACCTTAAATCCATTTTATTCCTTTCCTTTTATTTTACCCTTTATTATTTTATTAATAGTATTTATACCTTTAATAATTTTACCCCTTACCGGTTCCTCCAACCCCATCCCTTCCAAAATAAATATTTATAAAATCAATTTCCATCCATATTTCACTATTAAAGATTTAATTACTATTATTTTTACATTTTCAATATTTATATTAATTAATTTACAATTACCTTTTATATTAGGAGATCCTGATAATTTTAAAATAGCAAATCCTATAATTACACCAATTCATATTAAACCTGAATGATACTTCTTATTTGC
>Firm_92
TTCCATATATTGGTCAATTTACTGTTGAATGAATTTGAGGAGGATTTTCCATCCATAATGATACCTTAAATCCATTTTATTCCTTTCCTTTTATTTTACCCTTTATTATTTTATTAATAGTATTTATACCTTTAATAATTTTACCCCTTACCGGTTCCTCCAACCCCATCCCTTCCAAAATAAATATTTATAAAATCAATTTCCATCCATATTTCACTATTAAAGATTTAATTACTATTATTTTTACATTTTCAATATTTATATTAATTAATTTACAATTACCTTTTATATTAGGAGATCCTGATAATTTTAAAATAGCAAATCCTATAATTACACCAATTCATATTAAACCTGAATGATACTTCTTATTTGC
>Firm_102
TTCCATATATTGGTCAATTTACTGTTGAATGAATTTGAGGAGGATTTTCCATCCATAATGATACATTAAATCCATTTTATTCCTTTCCTTTTATTTTACCCTTTATTATTTTATTAATAGTATTTATACCTTTAATAATTTTACCCCTTACCGGTTCCTCCAACCCCATCCCTTCCAAAATAAATATTTATAAAATCAATTTCCATCCATATTTCACTATTAAAGATTTAATTACTATTATTTTTACATTTTCAATATTTATATTAATTAATTTACAATTACCTTTTATATTAGGAGATCCTGATAATTTTAAAATAGCAAATCCTATAATTACACCAATTCATATTAAACCTGAATGATACTTCTTATTTGC
>Bayatbadem_2
TTCCATATATTGGTCAATTTACTGTTGAATGAATTTGAGGAGGATTTTCAATTAATAATGATACATTAAATCCATTTTATTCCTTTCCTTTTATTTTACCCTTTATTATTTTATTAATAGTATTTATACCTTTAATAATTTTACCTCTTACCGGTTCCTCCAATCCCATCCCTTCCAAAATAAATATTTATAAAATCCATTTCCCTCCCTATTTCACTATTAAAGATTTAATTACTATTATTTTTACATTTTCAATATTTATATTAATTAATTTACAATTACCTTTCATATTAAGAGATCCTGATAATTTTAAAATAGCAAATCCTATAATTACACCAATTCATATTAAACCTGAATGATATTTCTTATTTGC
>Bayatbadem_26
TTCCATATATTGGTCAATTTACTGTTGAATGAATTTGAGGAGGATTTTCAATTAATAATGATACATTAAATCCATTTTATTCCTTTCCTTTTATTTTACCCTTTATTATTTTATTAATAGTATTTATACCTTTAATAATTTTACCTCTTACCGGTTCCTCCAATCCCATCCCTTCCAAAATAAATATTTATAAAATCCATTTCCCTCCCTATTTCACTATTAAAGATTTAATTACTATTATTTTTACATTTTCAATATTTATATTAATTAATTTACAATTACCTTTCATATTAAGAGATCCTGATAATTTTAAAATAGCAAATCCTATAATTACACCAATTCATATTAAACCTGAATGATATTTCTTATTTGC
>Bayatbadem_28
TTCCATATATTGGTCAATTTACTGTTGAATGAATTTGAGGAGGATTTTCAATTAATAATGATACATTAAATCCATTTTATTCCTTTCCTTTTATTTTACCCTTTATTATTTTATTAATAGTATTTATACCTTTAATAATTTTACCTCTTACCGGTTCCTCCAATCCCATCCCTTCCAAAATAAATATTTATAAAATCCATTTCCCTCCCTATTTCACTATTAAAGATTTAATTACTATTATTTTTACATTTTCAATATTTATATTAATTAATTTACAATTACCTTTCATATTAAGAGATCCTGATAATTTTAAAATAGCAAATCCTATAATTACACCAATTCATATTAAACCTGAATGATATTTCTTATTTGC
>Bayatbadem_4
TTCCATATATTGGTCAATTTACTGTTGAATGAATTTGAGGAGGATTTTCAATTAATAATGATACATTAAATCCATTTTATTCCTTTCCTTTTATTTTACCCTTTATTATTTTATTAATAGTATTTATACCTTTAATAATTTTACCTCTTACCGGTTCCTCCAATCCCATCCCTTCCAAAATAAATATTTATAAAATCCATTTCCCTCCCTATTTCACTATTAAAGATTTAATTACTATTATTTTTACATTTTCAATATTTATATTAATTAATTTACAATTACCTTTCATATTAAGAGATCCTGATAATTTTAAAATAGCAAATCCTATAATTACACCAATTCATATTAAACCTGAATGATATTTCTTATTTGC
>Bayatbadem 24
TTCCATATATTGGTCAATTTACTGTTGAATGAATTTGAGGAGGATTTTCAATTAATAATGATACATTAAATCCATTTTATTCCTTTCCTTTTATTTTACCCTTTATTATTTTATTAATAGTATTTATACCTTTAATAATTTTACCTCTTACCGGTTCCTCCAATCCCATCCCTTCCAAAATAAATATTTATAAAATCCATTTCCCTCCCTATTTCACTATTAAAGATTTAATTACTATTATTTTTACATTTTCAATATTTATATTAATTAATTTACAATTACCTTTCATATTAAGAGATCCTGATAATTTTAAAATAGCAAATCCTATAATTACACCAATTCATATTAAACCTGAATGATATTTCTTATTTGC
>Bayatbadem_6
TTCCATATATTGGTCAATTTACTGTTGAATGAATTTGAGGAGGATTTTCAATTAATAATGATACATTAAATCCATTTTATTCCTTTCCTTTTATTTTACCCTTTATTATTTTATTAATAGTATTTATACCTTTAATAATTTTACCTCTTACCGGTTCCTCCAATCCCATCCCTTCCAAAATAAATATTTATAAAATCCATTTCCCTCCCTATTTCACTATTAAAGATTTAATTACTATTATTTTTACATTTTCAATATTTATATTAATTAATTTACAATTACCTTTCATATTAAGAGATCCTGATAATTTTAAAATAGCAAATCCTATAATTACACCAATTCATATTAAACCTGAATGATATTTCTTATTTGC
>Phaselis_16
TTCCATATATTGGTCAATTTACTGTTGAATGAATTTGAGGAGGATTTTCAATCAATAATGATACATTAAATCCATTTTATTCCTTTCCTTTTATTTTACCCTTTATTATTTTATTAATAGTATTTATACCTTTAATAATTTTACCTCTTACCGGTTCCTCCAATCCCATCCCTTCCAAAATAAATATTTACAAAATCCATTTCCCTCCCTATTTCACTATTAAAGATTTAATTACTATTATTTTTACATTTTCAATATTTATATTAATTAATTTACAATTACCTTTCATATTAAGAGATCCTGATAATTTTAAAATAGCAAATCCTATAATTACACCAATTCATATTAAACCTGAATGATATTTCTTATTTGC
>Phaselis_2
TTCCATATATTGGTCAATTTACTGTTGAATGAATTTGAGGAGGATTTTCAATCAATAATGATACATTAAATCCATTTTATTCCTTTCCTTTTATTTTACCCTTTATTATTTTATTAATAGTATTTATACCTTTAATAATTTTACCTCTTACCGGTTCCTCCAATCCCATCCCTTCCAAAATAAATATTTACAAAATCCATTTCCCTCCCTATTTCACTATTAAAGATTTAATTACTATTATTTTTACATTTTCAATATTTATATTAATTAATTTACAATTACCTTTCATATTAAGAGATCCTGATAATTTTAAAATAGCAAATCCTATAATTACACCAATTCATATTAAACCTGAATGATATTTCTTATTTGC
>Firm_32
TTCCATATATTGGTCAATTTACTGTTGAATGAATTTGAGGAGGATTTTCCATCCATAATGATACCTTAAATCCATTTTATTCCTTTCCTTTTATTTTACCCTTTATTATTCTATTAATAGTATTTATACCTTTAATAATTTTACCTCTTACAGGTTCCTCCAATCCTATTCATTCAAAAATAAATATTTACAAAATCAATTTCCATCCATATTTCACTATTAAAGATTTAATTACTATTATTTTTACATTTACAATATTTATATTAATTAATTTACAATTACCTTTCATATTAGGAGATCCTGATAATTTTAAAATAGCAAATCCTATAATTACACCAATTCATATTAAACCTGAATGATACTTCTTATTTGC
>Firm_58
TTCCATATATTGGTCAATTTACTGTTGAATGAATTTGAGGAGGATTTTCCATCCATAATGATACCTTAAATCCATTTTATTCCTTTCCTTTTATTTTACCCTTTATTATTCTATTAATAGTATTTATACCTTTAATAATTTTACCTCTTACAGGTTCCTCCAATCCTATTCATTCAAAAATAAATATTTACAAAATCAATTTCCATCCATATTTCACTATTAAAGATTTAATTACTATTATTTTTACATTTACAATATTTATATTAATTAATTTACAATTACCTTTCATATTAGGAGATCCTGATAATTTTAAAATAGCAAATCCTATAATTACACCAATTCATATTAAACCTGAATGATACTTCTTATTTGC
>Firm_78
TTCCATATATTGGTCAATTTACTGTTGAATGAATTTGAGGAGGATTTTCCATCCATAATGATACCTTAAATCCATTTTATTCCTTTCCTTTTATTTTACCCTTTATTATTTTATTAATAGTATTTATACCTTTAATAATTTTACCTCTTACAGGTTCCTCAAATCCTATTCATTCAAAAATAAATATTTACAAAATCAATTTCCATCCATATTTCACTATTAAAGATTTAATTACTATTATTTTTACATTTTCAATATTTATATTAATTAATTTACAATTACCTTTTATATTAGGAGATCCTGATAATTTTAAAATAGCAAATCCTATAATTACACCAATTCATATTAAACCTGAATGATACTTCTTATTTGC
>Firm_82
TTCCATATATTGGTCAATTTACTGTTGAATGAATTTGAGGAGGATTTTCCATCCATAATGATACCTTAAATCCATTTTATTCCTTTCCTTTTATTTTACCCTTTATTATTTTATTAATAGTATTTATACCTTTAATAATTTTACCTCTTACAGGTTCCTCAAATCCTATTCATTCAAAAATAAATATTTACAAAATCAATTTCCATCCATATTTCACTATTAAAGATTTAATTACTATTATTTTTACATTTTCAATATTTATATTAATTAATTTACAATTACCTTTTATATTAGGAGATCCTGATAATTTTAAAATAGCAAATCCTATAATTACACCAATTCATATTAAACCTGAATGATACTTCTTATTTGC
